# Supplementary material for: MRCK-1 activates non-muscle myosin for outgrowth of a unicellular tube in Caenorhabditis elegans
Source: Development. 2024 Nov 29;151(23):dev202772. doi: 10.1242/dev.202772 (PMC11634028; doi:10.1242/dev.202772)
Supplement: Table S1. C. elegans strain names and genotypes used for this study. [file develop-151-202772-TableS1.xlsx]

## Sheet: Sheet1
Table S1: C. elegans strain names and genotypes used for this study.
Strain name	Genotype	Source, notes
BK205	qpIs97(exc-9p::mCherry::rab-11)	Gift from Dr. Matthew Buechner (Mattingly and Buechner, 2011). Control in Fig 1 D, E, K, L; Fig 2 C; Fig 3 F-H; Fig S1 A, Fig S2, Fig S8
FX30161	tmC16(unc-60[tmIs1237(Pmyo-2::mCherry)])	Ordered from the CGC (Dejima et al., 2018)
WD872	mrck-1(on167[ΔCRIB]), qpIs97/tmC16(unc-60[tmIs1237(Pmyo-2::mCherry)])	This study
WD880	mrck-1(on171) qpIs97/tmC16	This study. on171 encodes mrck-1 null allele
WD883	mrck-1(on174[K112M]) qpIs97/tmC16	This study. on174 encodes a K112M amino acid substitution that is predicted to disrupt kinase activity
WD1182	mrck-1(on278[ΔKin]) qpIs97/tmC16	This study. on278 encodes an in-frame deletion that removes the kinase domain of MRCK-1
LP463	mrck-1(cp189[mrck-1::GFP::3xFlag])	Ordered from the CGC (Marston et al., 2016)
EG6699	ttTi5605; unc-119(ed3); oxEx1578 (eft-3p::GFP + Cbr-unc-119[+])	Ordered from the CGC (Frøkjær-Jensen et al., 2008)
WD975	on208 (t28h11.8p::yfp::sl2::ifb-1::cfp, unc-119[+]); unc-119(ed3)	This study
FT1722	xnIs547 (t28h11.8p::zif-1); unc-119(ed3)	A gift from Dr. Jeremy Nance (Abrams and Nance, 2021)
WD982	on208; unc-119(ed3); xnIs547	This study. Control in Fig 4 A, B, J-N, Fig S6 A
WD990	on208; mrck-1(on207[mrck-1::ZF1]); xnIs54	This study
WH556	mrck-1(ok586)/nT1(qIs51)	Ordered from the CGC (Kumfer et al., 2010)
WD715	mrck-1(ok586)/tmC16; bgIs312 (vha-8p::gfp)	This study
WD493	onEx79(exc-9p::gfp::mlc-4[T17D,S18D], myo-2p::mCherry, myo-3p::mCherry)	This study
WD509	mrck-1(ok586)/nT1(qIs51); onEx79	This study. Het was used as control in Fig 5 C
WD1067	qpIs97; onEx78(exc-9p::gfp::mlc-4[T17D,S18D], myo-2p::mCherry, myo-3p::mCherry)	This study
GS6603	unc-119(ed3); arIs201 (glt-3p::LifeAct::TagRFP, glt-3p::CFP, unc-119[+])	A gift from Dr. Daniel Shaye (Shaye and Greenwald, 2015). Control in Fig S5
WD924	arIs201; mrck-1(ok586)/tmC16	This study
VC141	zif-1(gk117)	Ordered from the CGC (The C. elegans Deletion Mutant Consortium, 2012)
WD1019	on208; zif-1(gk117); xnIs54	This study. Control in Fig 6 A, C-I; Fig S6 B
WD1032	on208; zif-1(gk117), mlc-4(on228[ZF1:mlc-4]); xnIs54	This study
