# Supplementary material for: MRCK-1 activates non-muscle myosin for outgrowth of a unicellular tube in Caenorhabditis elegans
Source: Development. 2024 Nov 29;151(23):dev202772. doi: 10.1242/dev.202772 (PMC11634028; doi:10.1242/dev.202772)
Supplement: Table S2. Molecular reagents and their sequences (if available) used for this study. [file develop-151-202772-TableS2.xlsx]

## Sheet: Sheet1
Table S2: Molecular reagents and their sequences (if available) used for this study.
Reagent name	Description	sequence (5' to 3')	Source
mrck-1 null gRNA 1	crRNA upstream of mrck-1 coding sequence	GTTTGATATTTCCAGAAACA	IDT, Alt-R CRISPR-Cas9 crRNA
mrck-1 null gRNA 2	crRNA downstream of mrck-1 coding sequence	AAATAAGTATGTAGACGAGA	IDT, Alt-R CRISPR-Cas9 crRNA
mrck-1 CRIB del gRNA 1	crRNA upstream of mrck-1 CRIB domain sequence	TCAGGAGTGCTTCGGAGCGT	IDT, Alt-R CRISPR-Cas9 crRNA
mrck-1 CRIB del gRNA 2	crRNA downstream of mrck-1 CRIB domain sequence	TTCGCATACTTCATCCGATA	IDT, Alt-R CRISPR-Cas9 crRNA
mrck-1[K112M] gRNA	crRNA downstream of K112 codon	CGATGAAAATACTGAACAAG	IDT, Alt-R CRISPR-Cas9 crRNA
mrck-1ΔKin gRNA 1	crRNA upstream of mrck-1 kinase domain	GAGGTTTTACAACTTGAAAT	IDT, Alt-R CRISPR-Cas9 crRNA
mrck-1ΔKin gRNA 2	crRNA downstream of mrck-1 kinase domain	GAAACCTCGGGTACATATGG	IDT, Alt-R CRISPR-Cas9 crRNA
mrck-1 C-term ZF1 tag gRNA	crRNA upstream of mrck-1 STOP codon	GAGATATGTTAATATTTCAC	IDT, Alt-R CRISPR-Cas9 crRNA
mlc-4 N-term ZF1 tag gRNA	crRNA upstream of mlc-4 START codon	CAAATTTTTGCAGTAAGCCA	IDT, Alt-R CRISPR-Cas9 crRNA
mrck-1 null repair template	ssDNA repair template, left homology arm 62 bp, 19 bp of sequence downstream of mrck-1 STOP codon with edited PAM, right homology arm 60 bp	GTT CAG AAT TTG TTT TCT TTC ATT AAA TTC GTT CGT CAG GAT AGT TTG ATA TTT CCA GAA ACT TCT GCA ACT CTC TCC TTC TCG TCT ACA TAC TTA TTT TTC TCC CAA TTT CCA AAA AAT CAA AAC GAT GTA AAT CTG GTG C	Eurofins, EXTREmer
mrck-1 CRIB del repair template	ssDNA repair template, left homology arm 56 bp, 14 bp mutated PAM plus sequence directly upstream of CRIB domain sequence, right homology arm 49 bp	GTA AAA ATA TTG AAT TTT TTC ATT TTA ATT ATC TAA CAA GAA ATC TCA CTG TAT GTG ACT TCG ACG CTC CGA AGC ACT CCT GAA ATT AAG CTA CCA TTT TGG TTC ATA AAA TAA TGT TG	Eurofins, EXTREmer
mrck-1[K112M] repair template	ssDNA repair template, left homology arm 50bp, right homology arm 50bp, plus AAA to ATG substitution	CGA AAA CAC GCA GTT TCT GCT CTT TTT ACC ATT TCC CAC TTG TTC AGT ATC ATC ATC GCG TAA ATT TCA CCA ACA CCA CGC ATT CTT ACG ACG GCA ACT TCT C	Eurofins, EXTREmer
mrck-1ΔKin repair template	dsDNA template to generate ssDNA repair template; left homology arm 130 bp (with mutated PAM), 36 bp sequence after the kinase domain, right homology arm 100 bp (with mutated PAM)	TTACCCAAATTTTTAGGAATATGTAAAATTGCCGCTCACCGATAGTCTATTTAAATTAGAAAAAAAAACAATAAAGTAAAACTAATTTTAACTGAAGTGAAAGCCAACTTATGAATTACATTAAAAAATACAAATTTCAAGTTGTAAAACCTCTAACTATATTTTTCCATTTTTTCAGTGAAAACAGTGATCAGCAAAGCGAAGAAGCTACGATTGTCTCGAGATGACGAGGGAATCGATTGGAATACGATTCGAGATTCGAATGCACCATATGTACCCGAGGTTTCAAGTCCTGAAGATACTTCAAATTTTGATGTGGACGTTTGTGAGGATGATTTTACGCCTTGTGTGAGTTTTTTTAGTTTCA	IDT, gBlocks Gene Fragments
mrck-1 C-term ZF1 tag repair template	dsDNA template to generate ssDNA repair template; left homology arm 150bp (with mutated PAM), last 68 bp coding sequence of mrck-1 before stop codon, ZF recognition motif sequence (108 bp) (Armenti et al. 2014 pJN601), right homology arm 103 bp	GGGAATAAATTAATTTAAAAAATCGAGCCCGTAAATCGACACTTGCGCTACAGTAGTCATTTAAAAAACTACTGTAGTTTTCGCTAAAAGATATTTTGCCCGTAAAATAAGCTTTGCAATACGCATTCGCTGAGCTTTGTATTCACGTGAATATTAACATATCTCATTCCTAAAGCCAATTTTTTCAGGATTCACTGAACAGATCTGTAAATAACGACACAGAATACAAAACGCGACTTTGTGATGCGTTCCGCCGTGAAGGATACTGCCCGTACAACGACAATTGCACATATGCTCACGGACAAGATGAGCTGAGAGTTCCGAGGTAATTCTGCAACTCTCTCCTTCTCGTCTACATACTTATTTTTCTCCCAATTTCCAAAAAATCAAAACGATGTA…	IDT, gBlocks Gene Fragments
mlc-4 N-term ZF1 tag repair template	dsDNA template to generate ssDNA repair template; left homology arm 150 bp, 111 bp START codon and ZF1 recognition motif sequence, 99 bp right homolgy arm	TTT GAA CTC TTG AAT TTG AGC CTG ATC GAA CAT GGC GAA CAC ATT GGA AGT GGC TCT TTG TGG CCG TTG ACG GCG GTT TAC GGT TTT GCG GGA GGC CAT CCT CGG AAC TCT CAG CTC ATC TTG TCC GTG AGC ATA TGT GCA ATT GTC GTT GTA CGG GCA GTA TCC TTC ACG GCG GAA CGC ATC ACA AAG TCG CGT TTT GTA TTC TGT CAT TTA CTG CAA AAA TTT GAA AAT TTG CGA TTT TTG AGG AAA AAA TAA GGT CTC GAC ACG ACA AAT TTA TGT TAA ATA CTA AAA GGT GAG CGC…	IDT, gBlocks Gene Fragments
mrck-1ΔKin template primer F	Forward primer for PCR to generate ssDNA repair template for mrck-1ΔKin allele	CCGCTCACCGATAGTCTATTT	Eurofins, oligonucleotide
mrck-1ΔKin template primer R	Phosphorylated reverse primer for PCR to generate ssDNA repair template for mrck-1ΔKin allele (phosphorylated strand is preferentially degraded)	[Phos] TCCTCACAAACGTCCACATC	Eurofins, oligonucleotide
mrck-1::ZF1 template primer F	Forward primer for PCR to generate ssDNA repair template for mrck-1::ZF1 transgene	GCC CGT AAA TCG ACA CTT GC	Eurofins, oligonucleotide
mrck-1::ZF1 template primer R	Phosphorylated reverse primer for PCR to generate ssDNA repair template for mrck-1::ZF1 transgene	[Phos]GAG AGG GAG ATA GCA CCA GA	Eurofins, oligonucleotide
ZF1::mlc-4 template primer F	Forward primer for PCR to generate ssDNA repair template for ZF1::mlc-4 transgene	GAACATGGCGAACACATTGGAAG	Eurofins, oligonucleotide
ZF1::mlc-4 template primer R	Phosphorylated reverse primer for PCR to generate ssDNA repair template for ZF1::mlc-4 transgene	[Phos]ACA GTA CTC TTT AAA GGC GCT CAC C	Eurofins, oligonucleotide
pML1522	mlc-4p::gfp::mlc-4::UTRunc-54	NA	A gift from Dr. Michel Labouesse (Gally et al., 2009)
pBK162	exc-9p::mCherry	NA	A gift from Dr. Matthew Buechner
pWD285	exc-9p::gfp::mlc-4(T15D, S18D)::UTRunc-54	NA	Generated by Evan Wallace
pWD285B	mlc-4::gfp:: mlc-4(T15D, S18D)::UTRunc-54	NA	Generated by Evan Wallace (site directed mutagenesis of pML1522)
pCFJ90	myo-2p::mCherry:: UTRunc-54	NA	Addgene Plasmid #19327
pCFJ104	myo-3p::mCherry:: UTRunc-54	NA	Addgene Plasmid #19328
mrck-1 null F primer	Forward primer for genotyping mrck-1 null allele	TCATCCTCCTGCATTTCCTAAC	Eurofins, oligonucleotide
mrck-1 null R primer	Reverse primer for genotyping mrck-1 null allele	GCA CAA TGA GTA CAA GAG ACA G	Eurofins, oligonucleotide
mrck-1 null internal R primer	Reverse primer for genotyping mrck-1 null allele, binds within deletion (only generates an amplicon when the wild-type mrck-1 allele is present)	GCT CGG GCC ATC CAT ATA AAT A	Eurofins, oligonucleotide
mrck-1 ok586 LoF F primer	Forward primer for genotyping mrck-1 ok586 LoF allele (external primer)	CTTTGAGGGAATCGATTGGA	Eurofins, oligonucleotide
mrck-1 ok586 LoF R primer	Reverse primer for genotyping mrck-1 ok586 LoF allele (external primer)	GAACATGACGATCCTTGGCT	Eurofins, oligonucleotide
mrck-1 ok586 LoF in F primer	Forward primer for genotyping mrck-1 ok586 LoF allele (internal primer)	GTGCTTGACATGCGTCATCC	Eurofins, oligonucleotide
mrck-1 CRIB del F primer	Forward primer for genotyping mrck-1 CRIB deletion allele	AGCAGGGAGAAAGAAGAAATTCG	Eurofins, oligonucleotide
mrck-1 CRIB del R primer	Reverse primer for genotyping mrck-1 CRIB deletion allele	CAA TGA CAC GTA AAT CGA CGC TA	Eurofins, oligonucleotide
mrck-1[K112M] F primer	Forward primer for genotyping mrck-1 (on174[K112M]) allele	TCAGCAAAGCGAAGAAGCTACG	Eurofins, oligonucleotide
mrck-1[K112M] R primer	Reverse primer for genotyping mrck-1 (on174[K112M]) allele	CTACAGCAACATTCGACGCAAC	Eurofins, oligonucleotide
mrck-1ΔKin F primer	Forward primer for genotyping mrck-1ΔKin allele	CGTTACGGAAGGAGAAGTGTATC	Eurofins, oligonucleotide
mrck-1ΔKin R primer	Reverse primer for genotyping mrck-1ΔKin allele	GCTGTGCTATCGCTCGTATT	Eurofins, oligonucleotide
mrck-1ΔKin internal R primer	Reverse primer for genotyping mrck-1ΔKin allele, binds within deletion (only generates an amplicon when the wild-type mrck-1 allele is present)	GCATATCTCCGCCAATGTAGT	Eurofins, oligonucleotide
ttTi5605 F primer	Forward primer for mosSCI insertion site ttTi5605	TGACCCGATGAAATACGGATG	Eurofins, oligonucleotide
ttTi5605 R primer	Reverse primer for mosSCI insertion site ttTi5605	GAA TTT GGC TTG TAA CGC GGA	Eurofins, oligonucleotide
on208 external F primer	Forward external primer for t28h11.8p::yfp::sl2::ifb-1::cfp, unc-119(+) (on208) transgene	TCTGGCTCTGCTTCTTCGTT	Eurofins, oligonucleotide
on208 internal R primer	Reverse internal primer for t28h11.8p::yfp::sl2::ifb-1::cfp, unc-119(+) (on208) transgene	CAATTCATCCCGGTTTCTGT	Eurofins, oligonucleotide
canalp F primer	Forward primer for canalp::zif-1 (xnIs547) transgene	ATGTGGGCGTGAACAAAAA	Eurofins, oligonucleotide
zif-1 R primer	Reverse primer for canalp::zif-1 (xnIs547) transgene	CTA TGA ACT CGT ATT CGC T	Eurofins, oligonucleotide
mrck-1::ZF1 F primer	Forward primer for mrck-1::ZF1 (on207) transgene	GCGTCGATTTACGTGTCATTG	Eurofins, oligonucleotide
mrck-1::ZF1 R primer	Reverse primer for mrck-1::ZF1 (on207) transgene	GCACCAGATATGAAGGCGTTA	Eurofins, oligonucleotide
zif-1(gk117) external F primer	Forward external primer for zif-1(gk117) allele	CAACTTCCTTCTCTCCACTGTC	Eurofins, oligonucleotide
zif-1(gk117) external R primer	Reverse external primer for zif-1(gk117) allele	CAGAGAATCCACTCCGTTTGAG	Eurofins, oligonucleotide
zif-1(gk117) internal R primer	Reverse internal primer for zif-1(gk117) allele	CGACCACTTCCAGACAAACGAT	Eurofins, oligonucleotide
ZF1::mlc-4 F external primer	Forward primer for ZF1::mlc-4 (on228) transgene	TTTCCTCGAGGAGTCTAGACGT	Eurofins, oligonucleotide
ZF1::mlc-4 R external primer	Reverse primer for ZF1::mlc-4 (on228) transgene	GCTCCGGGAGCCTCGTTAATCA	Eurofins, oligonucleotide
