# Supplementary material for: MRCK-1 activates non-muscle myosin for outgrowth of a unicellular tube in Caenorhabditis elegans
Source: Development. 2024 Nov 29;151(23):dev202772. doi: 10.1242/dev.202772 (PMC11634028; doi:10.1242/dev.202772)
Supplement: Table S3. Sample sizes of biological replicates for canal defect experiments. [file develop-151-202772-TableS3.xlsx]

## Sheet: Sheet1
Table S3: Sample sizes of biological replicates for canal defect experiments.
Genotype/strain	Biological replicates	n	total n (pooled)	Figure(s) data presented
Control/ BK205	N1	39	132	Figure 1 K, L
	N2	31
	N3	24
	N4	38
mrck-1 null/WD880	N1	46	118	Figure 1 K, L
	N2	31
	N3	41
mrck-1ΔCRIB/WD872	N1	28	126	Figure 1 K, L
	N2	47
	N3	51
mrck-1 [K112M]/WD883	N1	25	111	Figure 1 K, L
	N2	45
	N3	41
mrck-1ΔKin/WD1182	N1	15	51	Figure 1 K, L
	N2	36
Control/WD982 (adult)	N1	29	95	Figure 4 J-K
	N2	34
	N3	32
MRCK-1canal-/WD990 (adult)	N1	32	102	Figure 4 J-K, Figure 6 D-H, Figure S7
	N2	31
	N3	39
L1 MRCK-1canal-/WD990	N1	66	NA	Figure S7
L2 MRCK-1canal-/WD990	N1	33	NA	Figure S7
L3 MRCK-1canal-/WD990	N1	25	NA	Figure S7
early L4 MRCK-1canal-/WD990	N1	19	NA	Figure S7
Control/WD1019 (adult)	N1	28	91	Figure 6 D-H
	N2	30
	N3	33
MLC-4canal-/WD1032 (adult)	N1	35	104	Figure 6 D-H, Figure S10
	N2	36
	N3	33
L1 MLC-4canal-/WD1032	N1	53	NA	Figure S10
L2 MLC-4canal-/WD1032	N1	51	NA	Figure S10
L3 MLC-4canal-/WD1032	N1	43	NA	Figure S10
early L4 MLC-4canal-/WD1032	N1	43	NA	Figure S10
